# Supplementary material for: Exploring evolution of brain genes involved in microcephaly through phylogeny and synteny analysis
Source: Theor Biol Med Model. 2013 Oct 22;10:61. doi: 10.1186/1742-4682-10-61 (PMC4015606; doi:10.1186/1742-4682-10-61)
Supplement: Additional file 3 — Summary of Data Collected for Synteny Analysis. [file 1742-4682-10-61-S3.xls]

## Sheet: Sheet1
Genes	Chromosome No. (Starting Site-Ending Site in bp)	Upstream Genes (Starting Site-Ending Site in bp)	Downstream Genes (Starting Site-Ending Site in bp)
MCPH1	8 (6264113-6501144)	22601-4852494	6357172-7347115
WDR62	19 (36545783-36596012)	36249044-36545664	36602105-37157743
CDK5RAP2	9 (123151147-123342448)	117092149-122131745	123363091- 124962367
CEP152	15 (49005125-49103343)	45544428-48938046	49115932-50979012
ASPM	1 (197053258-197115824)	192605275-197036397	197127572-200843306
CENPJ	13 (25457171-25497018)	21946717-25454059	25670300-27847827
STIL	1 (47715811-47779819)	46669006-47697892	47799469-51425935
