# Supplementary material for: Exploring evolution of brain genes involved in microcephaly through phylogeny and synteny analysis
Source: Theor Biol Med Model. 2013 Oct 22;10:61. doi: 10.1186/1742-4682-10-61 (PMC4015606; doi:10.1186/1742-4682-10-61)
Supplement: Additional file 4 — Common Deletions in Four Orthologs in Reference to Human. [file 1742-4682-10-61-S4.xls]

## Sheet: Sheet1
Gene	Organism	Observed No. of Deletions	Deleted Genes
MCPH1	Chimpanzee	3	DEFA6, SPAG11B, DEFB106B
	Mouse	10	AC144568.2, OR4F21, RP11-585F1.10, ZNF596, RP11-63E5.6, DEFA6, DEFA5, ZNF705G, SPAG11B, DEFB104B,
	Dog	15	AC144568.2, RP11-585F1.10, ZNF596, RP11-63E5.6, KBTBD11, DEFA6, DEFA4, DEFA1, DEFA1B, DEFA3, DEFA5, ZNF705G, DEFB4B, SPAG11B, DEFB104B,
	Chicken	18	AC144568.2, OR4F21, RP11-585F1.10, ZNF596, RP11-63E5.6, DEFB1, DEFA6, DEFA4, DEFA1, DEFA1B, DEFA3, DEFA5, ZNF705G, DEFB103B, SPAG11B, DEFB104B, DEFB106B, DEFB105B
WDR62	Chimpanzee	2	ZNF461, AC092295.7
	Mouse	5	THAP8, ZNF565, ZNF529, AC092295, ZNF461
	Dog	9	HCST, ZNF565, ZNF146, ZFP14, ZFP82, ZNF566, ZNF260, ZNF529, AC092295.7
	Chicken	28	C19orf55, ARHGAP33, PRODH2, NPHS1, KIRREL2, APLP1, HCST, TYROBP, SDHAF1, C19orf46, ALKBH6, CLIP3, THAP8, WDR62, AD001527.1, TBCB, CAPNS1, COX7A1, ZNF565, ZNF146, ZFP14, ZFP82, ZNF566, ZNF260, ZNF529, AC092295.7, ZNF382, ZNF461
CDK5RAP2	Chimpanzee	2	ORM2, PHF19
	Mouse	3	DEC1, PAPPA-AS1, C9orf31
	Dog	3	DEC1, PAPPA-AS1, C9orf31
	Chicken	5	ORM2, AKNA, DEC1, PAPPA-AS1, C9orf31
CEP152	Chimpanzee	1	RP11-90J19.1
	Mouse	2	SPATA5L1, RP11-90J19.1
	Dog	3	SLC28A2, RP11-90J19.1, CTXN2,
	Chicken	7	RP11-90J19.1, CTXN2, EID1, C15orf33, ATP8B4, SLC27A2, USP50
ASPM	Chimpanzee	1	CFHR3
	Mouse	6	CFHR3, CFHR1, CFHR2, CFHR4, CFHR5, C1orf98
	Dog	7	RGS13, CFHR3, CFHR4, CFHR5, C1orf53, C1orf98, GPR25
	Chicken	3	RGS13, C1orf98, GPR25
CENPJ	Chimpanzee	0
	Mouse	5	AL136219.1, AL359736.1, PABPC3, AL138815.1, RPL21,
	Dog	5	AL136219.1, AL359736.1, PABPC3, FAM123A, AL138815.1
	Chicken	2	AL136219.1, AL138815.1
STIL	Chimpanzee	5	MKNK1, ATPAF1, FOXE3, FOXD2, AGBL4
	Mouse	2	CYP4Z1, AL645730.2
	Dog	4	CYP4Z1, AL645730.2, DMRTA2, FAF1
	Chicken	6	KNCN, TAL1, FOXE3, FOXD2, AL645730.2, DMRTA2
* Bold indicates common deletions in four orthologs
